# Supplementary material for: Lemon Flavonoid Extract Eriomin Improves Pro/Antioxidant Status and Interferes with Cholesterol Metabolism without Affecting Serum Cholesterol Levels in Aged Rats
Source: Int J Mol Sci. 2024 May 10;25(10):5221. doi: 10.3390/ijms25105221 (PMC11121178; doi:10.3390/ijms25105221)
Supplement: Supplementary file 1 [file ijms-25-05221-s001.zip]

Archive with 1 entries (1 files):
- ijms-2966634-supplementary.pdf
